# Supplementary material for: Synthesis and Bioevaluation of New Stable Derivatives of Chrysin-8-C-Glucoside That Modulate the Antioxidant Keap1/Nrf2/HO-1 Pathway in Human Macrophages
Source: Pharmaceuticals (Basel). 2024 Oct 17;17(10):1388. doi: 10.3390/ph17101388 (PMC11510274; doi:10.3390/ph17101388)
Supplement: Supplementary file 1 [file pharmaceuticals-17-01388-s001.zip]

Archive with 1 entries (1 files):
- pharmaceuticals-3250969-supplementary.pptx
